# Supplementary material for: Positive Effects of Organic Amendments on Soil Microbes and Their Functionality in Agro-Ecosystems
Source: Plants (Basel). 2023 Nov 7;12(22):3790. doi: 10.3390/plants12223790 (PMC10674390; doi:10.3390/plants12223790)
Supplement: Supplementary file 1 [file plants-12-03790-s001.zip]

Archive with 2 entries (2 files):
- dataset.csv
- plants-2631739-supplementary.pdf
